# Supplementary material for: Concordance of blood- and tumor-based detection of RAS mutations to guide anti-EGFR therapy in metastatic colorectal cancer
Source: Ann Oncol. 2017 Mar 20;28(6):1294–301. doi: 10.1093/annonc/mdx112 (PMC5834108; doi:10.1093/annonc/mdx112)
Supplement: mdx112_supp [file mdx112_supp.zip]

Archive with 10 entries (10 files):
- Supplementary Table S7.docx
- Supplementary Figure S1 .tif
- Supplementary Figure S2 .tif
- Supplementary methods .docx
- Supplementary Table S1 .docx
- Supplementary Table S2 .docx
- Supplementary Table S3 .docx
- Supplementary Table S4.docx
- Supplementary Table S5.docx
- Supplementary Table S6.docx
